# Supplementary material for: Neutrophils kill the parasite Trichomonas vaginalis using trogocytosis
Source: PLoS Biol. 2018 Feb 6;16(2):e2003885. doi: 10.1371/journal.pbio.2003885 (PMC5815619; doi:10.1371/journal.pbio.2003885)
Supplement: S1 Data — All individual data underlying summary data shown in bar graph format throughout the manuscript are shown and organized by tabs for each figure or supporting figure. (XLSX) [file pbio.2003885.s010.xlsx]

## Sheet: Fig 1
	Fig 1C							Fig 1D		MOI 0.25	MOI 0.5
	MOI							D4		57.1921	38.6034
	0.062	99.228	97.7264	98.5558				D5		72.3822	51.8156
	0.125	94.3886	90.8361	88.269				D66		75.918	55.1298
	0.25	78.8514	72.0631	66.2323				D162		69	47.7
	0.5	60.2584	49.6479	45.5407				D7		60.8	42.5
	1	36.4424	27.7432	31.6236				D129		75	56.2
	2	19.5449	14.2769	18.2135				D134			46.8
								D109		89.7	77.4
								D8		77.4	50.6
								D191		68.7844	52.1331
								D192		63.6357	45.407
								D133		49.1437	35.1492
								D140		61	39
								D182		77.0351	64.7153
								D186		73.1126	44.4977
								D99		57.6208	38.6
								D189		61.0492	40.7
								D119		76.4287	59.1
								D153		80.6695	57.7
								D200		58.6284	39.6

## Sheet: Fig 2
		Fig 2B
		MOI	together			separate			stim Tv			stim PMA
		0.125	78.3395	68.72	81.6196	0	0	0	0	0	0	0	0	0
		0.25	55.3372	53.9138	63.6115	0	0	0	0	0	0	0	0	0
		0.5	37.6826	33.987	44.1466	0	0	0	0	0	0	0	0	0
		Fig 2C
		MOI	vehicle			Catalase
		0.062	97.1314	97.6387	98.2527	98.9461	98.4742	98.1802
		0.125	88.188	86.2262	89.6215	86.1338	88.8787	86.2532
		0.25	75.6953	75.294	76.7649	74.8003	72.1357	66.9863
		0.5	57.0064	51.0923	57.2907	53.4987	53.8228	56.7233
		1	43.3791	30.4437	40.3131	26.9507	39.3338	37.0375
		Fig 2D
		MOI	vehicle			DNase
		0.062	96.4321	95.1792	94.8918	89.5043	90.5924	96.1989
		0.125	87.3201	86.9678	82.6246	79.7649	82.8172	83.7394
		0.25	74.8999	67.8862	64.2598	64.1076	63.1372	64.2409
		0.5	50.6939	52.302	40.2716	43.4727	34.8709	42.921
		1	30.2413	27.5025	22.6823	23.403	27.8505	24.9119

## Sheet: Fig 3
		Fig 3A
		MOI	vehicle			cytochalasin D
		0.062	87.3913	88.0878	84.0377	13.0785	12.0955	10.3057
		0.125	74.3734	76.3804	71.7163	8.31406	7.00916	21.9967
		0.25	55.6082	58.8504	57.1177	4.54055	-12.5464	8.92395
		0.5	37.3746	35.4367	42.9989	1.00749	4.74383	-0.489044
		1	26.2604	26.7097	22.491	1.6545	-0.186723	1.80443
		Fig 3B
		MOI	vehicle			Wortmannin
		0.062	91.5307	92.5301	90.5612	34.2233	error	16.8448
		0.125	74.5307	68.5034	69.2534	0	0	0
		0.25	60.3236	61.274	54.2876	0	0	0
		0.5	39.2415	41.4577	38.397	0	0	0
		1	25.4201	34.3641	23.7293	0	0	0

## Sheet: Fig 4
		Fig 4B			Fig 4C			Fig 4D
		# PMN			# bites			Time (min)
		6			0			5.8
		5			0			7.3
		4			0			4.3
		5			0			7.3
		2			0			6.7
		6			0			19.3
		10			0			12.7
		6			0			19.3
		6			0			8.5
		9			1			8.8
		7			1			0.83
		4			2			1.2
		7			2			11.7
		5			2			3.2
		5			2			6.2
					2			11.2
					2			5
					2			13.6
					2			5.1
					2
					2
					2
					3
					3
					3
					3
					3
					3
					3
					4
					4
					4
					4
					4
					4
					4
					4
					4
					4
					4
					4
					5
					5
					5
					5
					6
					6
					6
					6
					6
					6
					6
					6
					6
					7
					7
					7
					7
					7
					7
					7
					7
					7
					7
					7
					8
					8
					8
					8
					8
					8
					8
					8
					8
					9
					9
					9
					9
					9
					10
					10
					11
					11
					12
					12
					14
					15
					15
					15
					17
					17
					19
					20
					20
					23
					25

## Sheet: Fig 5
		Fig 5B					Fig 5C
		water	AEBSF				vehicle	AEBSF
		4.25	0				81.27	12.5608
		4.75	0				65.5248	4.53216
		3.5	0				59.2823	15.2229
		1.90909	0
		6	0
		5	0
		1.8	0
		3.8	0
		3.33333	0
		3	0
		4.33333	1
			0
			0
			0
			0
			0
			0
			0
			0
			0
			0

## Sheet: Fig 6
		Fig 6C
		MOI	Serum			no serum
		0.062	93.5111	90.1149	96.4363	0	0	0
		0.125	86.9059	82.883	81.5068	0	0	0
		0.25	59.8171	62.0294	62.4874	0	0	0
		Fig 6D
		MOI	BSA			FcBlock
		0.062	89.7402	89.4386	86.5879	70.0896	67.2237	65.4793
		0.125	86.6605	83.8655	86.984	55.5591	53.997	55.161
		0.25	82.058	78.753	76.7535	42.7559	34.6004	43.7025
		0.5	63.0536	62.4054	56.3833	40.2213	35.5634	29.1553
		1	50.3534	44.878	49.6377	29.8509	28.1112	18.1932
		Figure 6E
		no serum	58	58	57
		FcBlock	24.1	31	25.1

## Sheet: S3 Fig
		S3A Fig
		relative light units
		unstimulated	155221	150648	150695
		Tv MOI 0.125	608796	583537	589968
		PMA	1462492	1421559	1464677
		S3B Fig
		PMN viability
		Tv	100.116	100.134	100.143
		PMA	100.093	99.994	100.046
		Tv viability
		Tv	93.7837	102.608	104.908
		PMA	101.199	111.593	102.856

## Sheet: S4 Fig
	S4A Fig
	relative light units
	unstimulated	88582	82666	82587
	Tv	732424	713091	745604
	Tv + Catalase	177230	193521	185773
	S4B Fig
	PMN viability
	vehicle	99.799	100.031	100.17
	Catalase	101.177	100.801	100.791
	Tv Viability
	vehicle	99.4584	102.564	97.9781
	Catalase	99.1354	109.501	105.122
	S4C Fig
	relative light units
	unstimulated	472618	358851	400958
	PMA, vehicle	947695	1078095	1192538
	PMA, Dnase	394155	365641	427752
	S4D Fig
	PMN viability
	vehicle	100.149	99.8511	99.9998
	Dnase	99.8263	99.8693	99.9248
	Tv Viability
	vehicle	98.2968	98.5616	103.142
	DNase	98.8347	99.0847	102.192

## Sheet: S5 Fig
	S5A Fig
	Tv Viability
	Cytochalasin D	105.995	109.81	98.0066
	wortmannin	108.436	105.288	109.609
	PMN Viability
	Cytochalasin D	100.138	100.666	100.772
	wortmannin	100.579	101.245	103.59
	S5B Fig
	% CT+ of PMN
	vehicle	87.5	85.1	85.7
	Cytochalasin D	27.6	29.4	30.9
	S5C Fig
	% CT+ of PMN
	vehicle	68.1	78.3	76.8
	wortmannin	4.15	4.62	4.2

## Sheet: S8 Fig
			S8A Fig
			vehicle	AEBSF
			111.538	100
			66.6667	100
			50.6173	100
			75.4386	100
			S8C Fig
			human serum	no human serum
			100.735	9.79967
			99.9149	8.99006
			99.3503	10.7585

[truncated: 1 more sheets: S9 Fig]
